# Supplementary material for: PIK3CA Genotype and a PIK3CA Mutation-Related Gene Signature and Response to Everolimus and Letrozole in Estrogen Receptor Positive Breast Cancer
Source: PLoS One. 2013 Jan 2;8(1):e53292. doi: 10.1371/journal.pone.0053292 (PMC3534682; doi:10.1371/journal.pone.0053292)
Supplement: Table S1 — Table gives PIK3CA -GS scores and clinical information for both datasets. (XLS) [file pone.0053292.s001.xls]

## Sheet: Supp Table1a-A
Patient	order	treatment (Letrozole 2mg+)	ER baseline	PreKi67%	PostKi67%	D15Ki67 responders	PIK3CA.mt.ex20	PIK3CA.mt.ex9	PIK3CAmt.no	HER2+	PIK3CA-GS scaled	PREpS6	POSTpS6
1	1	placebo	220	70	15	0	G1049A		1	1	0.760452	230	260
2	2	placebo	300	20	5	0	G1049R		1	0	0.962018	140	220
3	3	placebo	270	30	10	0	H1047R		1	0	0.180602	170	180
4	4	placebo	280	30	2	1	H1047R		1	0	0.772708	270	210
5	5	placebo	270	7	1	1	H1047R		1	0	0.853457	210	190
6	6	placebo	250	20	10	0	H1047R		1	0	0.41988	250	190
7	7	placebo	270	40	35	0	H1047R		1	0	0.615311	200	170
8	8	placebo	300	15	30	0	H1047R	Q546K	1	0	0.344823	260	230
9	9	placebo	0	30	NA		H1047R		1		0.337405	230	NA
10	10	placebo	250	35	12	0	WT	WT	0	0	-0.18905	130	210
11	11	placebo	290	35	5	0	WT	WT	0	0	0.529131	190	80
12	12	placebo	300	50	5	0	WT	WT	0	1	-0.0510386	180	140
13	13	placebo	270	65	45	0	WT	WT	0	1	0.310532	270	280
14	14	placebo	300	3	0	1	WT	WT	0	0	0.36317	130	150
15	15	placebo	300	70	5	0	WT	WT	0	0	0.23265	230	190
16	16	placebo	260	80	4	0	WT	WT	0	0	0.63132	240	280
17	17	placebo	230	40	15	0	WT	WT	0	0	0.524496	90	80
18	18	placebo	300	25	0	1	WT	WT	0	0	0.760903	170	120
19	19	placebo	230	35	5	0		Q546K	1	0	0.482519	220	260
20	20	placebo	290	90	35	0		E545K	1	0	0.436882	240	220
21	21	placebo	290	25	10	0		E545K	1	1	0.589723	280	280
22	22	placebo	80	70	60	0		E545K	1	1	0.495364	NA	150
23	23	placebo	300	10	5		WT	WT	0	1	0.486947	210	190
24	24	placebo	250	5	1	1	WT	WT	0		0.719513	230	210
25	25	placebo	200	45	50	0	WT	WT	0	0	0.738555	180	250
26	26	placebo	280	30	10	0	WT	WT	0	1	0.39361	230	150
27	27	placebo	270	20	2	1	WT	WT	0	0	0.676897	140	200
28	28	everolimus 10mg	250	80	5	0	A995A			1	0.602944	220	110
29	29	everolimus 10mg	300	30	0	1	H1047L		1	0	0.636157	270	100
30	30	everolimus 10mg	250	40	10	0	H1047R		1	1	0.49291	270	260
31	31	everolimus 10mg	260	55	2	1	H1047R		1	0	0.642171	220	100
32	32	everolimus 10mg	280	60	2	1	H1047R		1	0	0.81098	220	190
33	33	everolimus 10mg	300	5	2	1	H1047R		1	1	0.980373	230	210
34	34	everolimus 10mg	280	50	2	1	T1025T			1	0.42574	200	30
35	35	everolimus 10mg	300	30	5	0	WT	WT	0	0	0.74107	250	100
36	36	everolimus 10mg	300	45	4	0	WT	WT	0	0	0.242975	270	190
37	37	everolimus 10mg	250	3	0	1		E542K	1	0	0.386558	220	60
38	38	everolimus 10mg	270	60	2	1	WT	WT	0	1	0.72315	260	110
39	39	everolimus 10mg	230	40	10	0	WT	WT	0	1	0.449774	300	220
40	40	everolimus 10mg	250	15	0	1	WT	WT	0	0	0.398202	180	10
41	41	everolimus 10mg	300	85	5	0	WT	WT	0	0	0.31652	150	110
42	42	everolimus 10mg	300	20	2	1	WT	WT	0	0	0.449457	170	110
43	43	everolimus 10mg	250	35	10	0	WT	WT	0	0	0.436369	240	100
44	44	everolimus 10mg	200	30	30	0	WT	WT	0	0	0.782063	200	120
45	45	everolimus 10mg	230	75	3	0	WT	WT	0	0	0.307666	210	200
46	46	everolimus 10mg	300	15	2	1	WT	WT	0	0	0.65297	290	170
47	47	everolimus 10mg	300	50	0	1	WT	WT	0	0	0.0690522	210	90
48	48	everolimus 10mg	230	35	1	1	WT	WT	0	1	0.31495	230	110
49	49	everolimus 10mg	270	30	10	0	WT	WT	0	0	0.513392	260	160
50	50	everolimus 10mg	250	25	0	1	WT	WT	0	1	0.813768	210	100
51	51	everolimus 10mg	220	10	0	1		E545K	1	0	0.63398	240	0
52	52	everolimus 10mg	300	0	0	1		E542K	1	0	1.06928	270	10
53	53	everolimus 10mg	300	35	0	1	WT	WT	0	0	0.511867	290	110
54	54	everolimus 10mg	300	17	2	1	WT	WT	0	0	0.462656	200	110
55	55	everolimus 10mg	270	15	0	1		E545K	1	0	0.80501	210	140
56	56	everolimus 10mg	300	2	0	1	WT	WT	0	0	0.70133	130	110
57	57	everolimus 10mg	240	30	5	0	WT	WT	0	0	0.725075	190	150
58	58	everolimus 10mg	300	50	35	0	WT	WT	0	1	1.01451	150	50
		Dataset A: randomized between letrozole 2.5mg daily and placebo vs. letrozole 2.5mg daily and everolimus 10mg daily.

## Sheet: Supp Table 1b-B
Patient	order	treatment	Responders95	Responders99	PreKi67%	PostKi67%	D15Ki67 responders	PIK3CA.mt.txt	PIK3CAmt.no	HER2+	PIK3CA-GS	PREpS6	POSTpS6
a1A	1	everolimus			15.7	23.1	0	wt	0	0	-0.8473	105	0
a3A	3	everolimus	0	0	20.1	13.44	0	E545K	1	1	-0.0441	185	0
a4A	4	everolimus	0	0	5.5	0.9	1	wt	0	0	-0.3297	110	0.5
a6A	6	everolimus	0	0	21.5	16.6	0	wt	0	0	-0.1332	122.5	40
a7A	7	everolimus	1	1	42.6	29.69	0	wt	0	1	-0.6942	105	25
a8A	8	everolimus	1	1	33.28	23.03	0	wt	0	1	0.6831	230	3
a9A	9	everolimus	0	0	5	2.6	1	wt	0	0	-0.982	50	1
a10A	10	everolimus	0	0	1.3	4.4	0	H1047R	1	0	0.8262	57.5	19
a11A	11	everolimus	1	1	15.4	6.75	0	wt	0	0	0.9178	175	5
a12A	12	everolimus	1	1	23	6.5	0	wt	0	0	-0.5284	60	0
a14A	14	everolimus	1	1	22.03	4.54	0	E545K	1	0	0.5139	50	0
a15A	15	everolimus	1	1	22.6	7.4	0	wt	0	1	-0.1622	265	22.5
a16A	16	everolimus	1	1	25.7	16.6	0	wt	0	0	-0.2571	72.5	1.5
a19A	19	everolimus	1	1	44.5	24.53	0	wt	0	0	-0.6795	145	27.5
a20A	20	everolimus			10.5	3.5	0	wt	0	1	0.1871	220	37.5
a21A	21	everolimus	1	1	44	19.09	0	wt	0	1	0.2013	142.5	5.5
a22A	22	everolimus	1	0	16.86	10.14	0	wt	0	1	-1.0015	140	0
a23A	23	everolimus	0	0	17.92	17.7	0	H1047R	1	0	0.2253	197.5	26.5
a24A	24	everolimus	1	1	13.5	0.66	1	E545K	1	0	1.3105	2	2.5
a25A	25	everolimus	0	0	9.63	5.27	0	E545K	1	0	0.1963	52.5	35
a28A	28	everolimus	0	0	12.2	6.23	0	wt	0	0	0.5309	145	50
a29A	29	everolimus	1	1	11.2	12.95	0	wt	0	0	0.6424	100	62.5
a31A	31	everolimus	1	1	19.08	8.76	0	wt	0	0	0.7126	252.5	35
	Dataset B, 5mg everolimus daily for 14 days.
